# Supplementary material for: N-mixture models provide informative crocodile (Crocodylus moreletii) abundance estimates in dynamic environments
Source: PeerJ. 2022 Mar 21;10:e12906. doi: 10.7717/peerj.12906 (PMC8944345; doi:10.7717/peerj.12906)
Supplement: Supplemental Information 6 [file peerj-10-12906-s006.csv]

Waterbody_Region	Waterbody_Area	Waterbody_Location	Waterbody_Perimeter_m	MPS_Mean	MPS_MAX	Abundance_VFM	Abundance_VFM_CI95Lower	Abundance_VFM_CI95Upper	Abundance_ZIP	ZIP_SE	ZIP_lower	ZIP_upper	Abundance_NB	NB_SE	NB_lower	NB_upper	Abundance_Poisson	Poisson_SE	Poisson_lower	Poisson_upper
Buffer_North	Nuevo_Becal	Porto_Rico	990	2	9	10	0	22	37	7	25	53	54	30	18	161	40	7	27	59
Buffer_North	Zoh_Laguna	Zog_Laguna	1115	26	35	39	34	44	29	5	19	43	34	19	11	105	32	6	22	47
Buffer_North	Bel-Ha	Toucan	145	0	0	0	0	0	23	5	14	38	9	5	3	30	21	5	12	35
Buffer_North	Bel-Ha	Pasada	137	0	1	1	0	6	23	5	14	37	9	5	3	29	21	5	12	35
Buffer_North	Bel-Ha	Valeriana	669	25	35	41	35	47	57	12	37	87	34	17	13	92	60	13	38	93
Buffer_South	ZNS_Road	Km15	123	0	0	0	0	0	0	0	0	1	0	0	0	1	0	0	0	1
Buffer_South	ZNS_Road	Km07	458	0	2	2	0	7	0	0	0	2	0	0	0	3	0	0	0	2
Buffer_South	Hormiguero	Colon Aguada	240	0	0	0	0	0	1	1	0	8	1	1	0	10	2	1	0	9
Buffer_North	Dos_Lagunas	Dos_Lagunas	200	1	7	7	0	18	29	6	18	46	19	9	7	50	27	6	17	45
Buffer_North	Dos_Lagunas	Tambor	200	0	0	0	0	0	29	6	18	46	19	9	7	50	27	6	17	45
Buffer_North	Dos_Lagunas	Chux	170	14	20	26	20	32	28	6	17	44	18	8	6	47	26	6	16	42
Buffer_South	Dos_Naciones	DN_Camp	155	0	0	0	0	0	0	0	0	1	0	0	0	1	0	0	0	0
Buffer_South	Dos_Naciones	DN_T3	101	0	0	0	0	0	0	0	0	1	0	0	0	1	0	0	0	0
El_Ramonal	El_Ramonal	Dos_Carmelos	335	0	3	3	0	12	36	8	23	55	52	26	19	142	45	10	29	70
El_Ramonal	El_Ramonal	Croc_Aguada	104	8	14	24	13	35	24	5	15	37	30	14	11	76	29	6	18	44
El_Ramonal	El_Ramonal	Km26	80	17	25	32	25	38	23	5	15	35	28	13	11	71	27	6	17	42
Buffer_North	Flores	Flores_Aguada	240	2	3	3	2	5	5	1	3	10	5	3	1	20	6	1	3	11
Buffer_North	Flores	Flores_Cooxli	820	7	8	9	7	10	15	4	9	27	23	15	6	83	18	5	10	32
Buffer_South	Hormiguero	H_Ruins	100	0	0	0	0	0	1	1	0	7	1	1	0	7	1	1	0	7
Buffer_South	Hormiguero	H_T2	140	0	0	0	0	0	1	1	0	7	1	1	0	8	1	1	0	8
Buffer_South	Hormiguero	Camp	103	0	0	0	0	0	1	1	0	7	1	1	0	7	1	1	0	7
Buffer_South	Hormiguero	Centauro	254	0	0	0	0	0	2	1	0	9	1	1	0	10	2	1	0	10
Buffer_South	Hormiguero	Jaguey	262	1	1	1	1	1	2	1	0	9	1	1	0	11	2	1	0	10
Buffer_South	Ley_Fomento	Caoba	148	0	3	3	0	12	3	1	1	9	2	1	0	7	2	1	1	6
Buffer_South	Ley_Fomento	Cabanas	320	0	1	1	0	6	5	2	2	12	3	2	1	11	4	1	1	9
ZNS_Road	ZNS_Road	Km20_T3	168	0	0	0	0	0	0	0	0	1	0	0	0	1	0	0	0	1
ZNS_Road	ZNS_Road	Km20_T1	167	0	0	0	0	0	0	0	0	1	0	0	0	1	0	0	0	1
Buffer_South	Ley_Fomento	Esquinera	187	0	0	0	0	0	4	1	1	9	2	1	0	7	3	1	1	6
Buffer_South	Ley_Fomento	Misteriosa	286	2	2	2	2	2	5	2	2	11	3	1	1	10	3	1	1	8
Buffer_North	Nuevo_Becal	Braso_Fuerte	205	5	7	9	6	12	9	2	5	17	8	4	2	25	8	2	4	16
Buffer_North	Nuevo_Becal	Chimaquil	1200	28	42	48	40	55	53	10	35	78	90	58	25	321	61	11	41	89
ZNS_Road	ZNS_Road	Aguada_1	352	0	0	0	0	0	0	0	0	2	0	0	0	2	0	0	0	2
Buffer_North	Zoh_Laguna	Valentin	1200	3	13	15	1	29	33	6	22	49	42	24	14	129	38	7	26	56
ZNS_Road	ZNS_Road	Km46	260	0	0	0	0	0	0	0	0	1	0	0	0	1	0	0	0	1
ZNS_Road	ZNS_Road	KM23	180	0	0	0	0	0	0	0	0	1	0	0	0	1	0	0	0	1
ZNS_Road	ZNS_Road	Km34	150	0	0	0	0	0	0	0	0	1	0	0	0	1	0	0	0	1
ZNS_Road	ZNS_Road	Km39	150	0	0	0	0	0	0	0	0	1	0	0	0	1	0	0	0	1
ZNS_Road	ZNS_Road	Km48	196	0	0	0	0	0	0	0	0	1	0	0	0	1	0	0	0	1
Balam-Ku	Balam-Ku	Pueblo Viejo	3800	57	89	112	98	126	118	19	85	162	139	107	30	634	131	21	95	181
Buffer_South	Dos_Naciones	Laguna Alvarado	2200	3	4	5	2	9	9	3	4	21	9	8	1	50	11	4	4	25
