# Supplementary material for: N-mixture models provide informative crocodile (Crocodylus moreletii) abundance estimates in dynamic environments
Source: PeerJ. 2022 Mar 21;10:e12906. doi: 10.7717/peerj.12906 (PMC8944345; doi:10.7717/peerj.12906)
Supplement: Supplemental Information 8 — Each data point indicates the number of crocodiles counted during a nocturnal spotlight survey. Dataset was prepared to be analyzed using the pcount() function in the unmarked package in R, assuming that abundance (λ) remained overall constant with respect to survey year within survey locations. Region and Perimeter were passed as site covariates (lambda). Vegetation Cover (VC) and Water Level (WL) were passed as covariates of detection. VC & WL columns follow the same sequence than Count columns (e.g. first VC & WL correspond to first column of count data, and so on). [file peerj-10-12906-s008.csv]

Waterbody_Region	Waterbody_Name	Geographic_Specifier	2019_Count_1	2019_Count_2	2018_Count_1	2018_Count_2	2017_Count_1	VegCover_2019_1	VegCover_2019_2	VegCover_2018_1	VegCover_2018_2	VegCover_2017	WaterLevel_2019_1	WaterLevel_2019_2	WaterLevel_2018_1	WaterLevel_2018_2	WaterLevel_2017
Buffer_North	Porto_Rico	Nuevo_Becal	0	0	9	2	0	High	High	Low	Moderate	High	Zero	Zero	Stable	Full	Zero
Buffer_North	Zog_Laguna	Zoh_Laguna	25	35	23		22	Low	Low	Low		Low	Drying	Drying	Stable		Drying
Buffer_North	Toucan	Bel-Ha	0	0	0	0		High	High	High	High		Zero	Zero	Stable	Stable
Buffer_North	Pasada	Bel-Ha	0	0	0	1		High	High	High	Moderate		Zero	Zero	Zero	Stable
Buffer_North	Valeriana	Bel-Ha	35	23	27	18		Low	Moderate	Moderate	High		Drying	Stable	Stable	Full
Buffer_South	Km15	ZNS_Road	0	0	0	0	0	Low	Low	Low	Low	Low	Zero	Zero	Zero	Stable	Zero
Buffer_South	Km07	ZNS_Road	0	0	2		1	Low	Low	Low		Low	Zero	Zero	Stable		Stable
Buffer_South	Colon Aguada	Hormiguero	0	0	0	0	0	High	High	High	High	High	Zero	Zero	Zero	Drying	Zero
Buffer_North	Dos_Lagunas	Dos_Lagunas	0	0	7	2	0	High	High	High	High	High	Zero	Zero	Stable	Full	Zero
Buffer_North	Tambor	Dos_Lagunas	0	0	0	0	0	Low	High	High	High	High	Zero	Zero	Stable	Stable	Stable
Buffer_North	Chux	Dos_Lagunas	20	20	10	8	16	Low	Low	Low	High	Low	Drying	Drying	Stable	Full	Drying
Buffer_South	DN_Camp	Dos_Naciones	0	0	0	0	0	High	High	High	High	High	Zero	Drying	Zero	Drying	Zero
Buffer_South	DN_T3	Dos_Naciones	0	0	0	0	0	Low	Low	Low	Low	Low	Drying	Stable	Stable	Stable	Stable
El_Ramonal	Dos_Carmelos	El_Ramonal	0	0	0	0	3	High	High	High	High	High	Zero	Zero	Stable	Stable	Drying
El_Ramonal	Croc_Aguada	El_Ramonal	0	0	14	14	14	Low	Low	Low	Low	Low	Zero	Zero	Stable	Full	Stable
El_Ramonal	Km26	El_Ramonal	25	23	12	9	18	Low	Low	Low	Low	Low	Drying	Stable	Full	Full	Stable
Buffer_North	Flores_Aguada	Flores	3	3	2	2		Low	Low	Low	Low		Stable	Stable	Stable	Stable
Buffer_North	Flores_Cooxli	Flores	8	8	8	7	7	Low	Low	Low	Low	Moderate	Full	Stable	Stable	Stable	Stable
Buffer_South	H_Ruins	Hormiguero	0	0	0	0	0	Low	Low	Low	Low	Low	Zero	Zero	Zero	Zero	Zero
Buffer_South	H_T2	Hormiguero	0	0	0	0	0	Low	Low	Low	Low	Low	Zero	Zero	Zero	Zero	Zero
Buffer_South	Camp	Hormiguero	0	0	0	0	0	High	High	High	High	High	Zero	Zero	Zero	Zero	Zero
Buffer_South	Centauro	Hormiguero	0	0	0	0	0	High	High	High	High	Low	Zero	Zero	Zero	Zero	Zero
Buffer_South	Jaguey	Hormiguero	1	1	1	1	1	Moderate	Moderate	Moderate	Moderate	Moderate	Stable	Stable	Stable	Stable	Stable
Buffer_South	Caoba	Ley_Fomento	0	0	0	0	3	High	High	High	High	High	Drying	Full	Zero	Zero	Drying
Buffer_South	Cabanas	Ley_Fomento	0	0	0	0	1	High	High	High	High	High	Zero	Zero	Zero	Zero	Drying
ZNS_Road	Km20_T3	ZNS_Road	0	0	0	0	0	High	High	High	High	High	Zero	Drying	Zero	Stable	Zero
ZNS_Road	Km20_T1	ZNS_Road	0	0	0	0	0	Low	Low	Low	Low	Low	Full	Drying	Zero	Stable	Zero
Buffer_South	Esquinera	Ley_Fomento	0	0	0	0	0	Low	Low	Low	Low	Low	Drying	Stable	Stable	Stable	Stable
Buffer_South	Misteriosa	Ley_Fomento	2	2	2	2	2	Moderate	Moderate	Moderate	Moderate	Moderate	Drying	Stable	Stable	Stable	Stable
Buffer_North	Braso_Fuerte	Nuevo_Becal	5	7	3	7	7	Low	Moderate	High	Low	Low	Stable	Stable	Full	Stable	Drying
Buffer_North	Chimaquil	Nuevo_Becal	42	22	24	24		Low	Moderate	Moderate	Moderate		Drying	Stable	Stable	Stable
ZNS_Road	Aguada_1	ZNS_Road	0	0	0	0	0	High	High	High	High	High	Zero	Stable	Stable	Full	Zero
Buffer_North	Valentin	Zoh_Laguna	0	0	0	13	5	High	High	High	Low	Low	Zero	Zero	Zero	Drying	Stable
ZNS_Road	Km46	ZNS_Road	0	0	0	0	0	High	High	High	High	High	Zero	Zero	Zero	Zero	Zero
ZNS_Road	KM23	ZNS_Road	0	0	0	0	0	Low	Low	Low	Low	Low	Zero	Drying	Zero	Drying	Zero
ZNS_Road	Km34	ZNS_Road	0	0	0	0	0	Low	Low	Low	Low	Low	Zero	Drying	Zero	Drying	Zero
ZNS_Road	Km39	ZNS_Road	0	0	0	0	0	Low	Low	Low	Low	Low	Zero	Drying	Zero	Drying	Zero
ZNS_Road	Km48	ZNS_Road	0	0	0	0	0	High	High	High	High	High	Zero	Zero	Zero	Zero	Zero
